# Supplementary material for: Host–Bacterium Interaction Mechanisms in Staphylococcus aureus Endocarditis: A Systematic Review
Source: Int J Mol Sci. 2023 Jul 4;24(13):11068. doi: 10.3390/ijms241311068 (PMC10341754; doi:10.3390/ijms241311068)
Supplement: Supplementary file 1 [file ijms-24-11068-s001.zip]

Archive with 1 entries (1 files):
- ijms-2384402-supplementary.pdf
